# Supplementary material for: Outcomes of COVID-19 Patients with Severe Hypoxemic Acute Respiratory Failure: Non-Invasive Ventilation vs. Straight Intubation—A Propensity Score-Matched Multicenter Cohort Study
Source: J Clin Med. 2022 Oct 14;11(20):6063. doi: 10.3390/jcm11206063 (PMC9605173; doi:10.3390/jcm11206063)
Supplement: Supplementary file 1 [file jcm-11-06063-s001.zip]

Archive with 1 entries (1 files):
- jcm-1912548-supplementary.pdf
